# Supplementary material for: Targeted error-suppressed quantification of circulating tumor DNA using semi-degenerate barcoded adapters and biotinylated baits
Source: Sci Rep. 2017 Sep 5;7:10574. doi: 10.1038/s41598-017-10269-2 (PMC5585219; doi:10.1038/s41598-017-10269-2)
Supplement: Supplementary file 2 — Supplemental Information [file 41598_2017_10269_MOESM2_ESM.zip]

Archive with 2 entries (2 files):
- 10269 Supplementary data 1.unk
- 10269 Supplementary data 2.unk
