# Supplementary material for: Targeted error-suppressed quantification of circulating tumor DNA using semi-degenerate barcoded adapters and biotinylated baits
Source: Sci Rep. 2017 Sep 5;7:10574. doi: 10.1038/s41598-017-10269-2 (PMC5585219; doi:10.1038/s41598-017-10269-2)
Supplement: Supplementary file 2 — Supplemental Information [file 41598_2017_10269_MOESM2_ESM.zip › 10269 Supplementary data 2.unk]

<geneiousWorkflows>
  <XMLSerialisableRootElement name="cfDNA-GenWkf1lp" geneiousVersion="9.1.5" uniqueId="b3e36197-2b33-4819-be7a-77e779f9e90c" revisionNumber="102" description="">
    <workflowElement type="com.biomatters.plugins.workflows.WorkflowElementGroupDocuments" />
    <workflowElement id="com.biomatters.plugins.alignment.AssemblyOperation_Reference" exposeNoOptions="true" exposeAllOptions="false" showButtonForExposedGroup="false" groupNameForExposedOptions="" type="com.biomatters.plugins.workflows.DocumentOperationWorkflowElement">
      <Options>
        <option name="assemblerId">Geneious.reference</option>
        <option name="assemblerVersion">9.1.5</option>
        <option name="assemblyNamePrefixOrFolder">&lt;font color='red'&gt;No Documents&lt;/font&gt; assembled to none </option>
        <childOption name="data">
          <option name="reassemble">false</option>
          <option name="useReferenceSequence">true</option>
          <option name="referenceSequenceName">inMemoryDocument__|urn:local:AssemblyOptions:automaticRefSeq|Automatic___Automatically choose the most likely reference sequence from the selected documents</option>
          <option name="customComponent1" />
          <option name="customComponent2" />
          <option name="customComponent3" />
          <option name="groupAssemblies">false</option>
          <option name="namePart">0</option>
          <option name="nameSeparator" extra="">- (Hyphen)</option>
          <option name="customComponent4" />
          <option name="assembleListsSeparately">false</option>
        </childOption>
        <childOption name="method">
          <childOption name="algorithm">
            <option name="deNovoAssembly">dummy</option>
            <option name="customComponent1" />
            <option name="referenceAssembly">Geneious.reference</option>
            <option name="customComponent2" />
          </childOption>
          <childOption name="bowtie2">
            <option name="type">global</option>
            <option name="preset">true</option>
            <option name="sensitivity">sensitive</option>
            <childOption name="normal">
              <option name="packRef">false</option>
              <option name="commandLine" />
              <option name="customComponent1" />
            </childOption>
            <childOption name="algorithmOptions">
              <option name="multiThreading">true</option>
              <option name="misMatchSeed">0</option>
              <option name="seedLength">22</option>
              <option name="minInsertMatch">0</option>
              <option name="maxInsertMatch">800</option>
            </childOption>
            <childOption name="reporting">
              <option name="reporting">best</option>
              <option name="reportUpTo">5</option>
            </childOption>
          </childOption>
          <childOption name="tophat">
            <option name="bowtieVersion">V2</option>
            <option name="minIntronSize">70</option>
            <option name="maxIntronSize">500000</option>
            <option name="useIndexFile">false</option>
            <option name="indexFile" extra="" />
            <option name="bowtie2preset">veryfast</option>
            <option name="usePreset">true</option>
            <option name="packRef">false</option>
            <option name="createAnnotations">true</option>
            <option name="libraryType">fr-unstranded</option>
            <option name="mateStdDev">20</option>
            <option name="cpuCount">2</option>
            <option name="minIsoform">0.15</option>
            <option name="minAnchorSize">8</option>
            <option name="maxSpliceMismatches">0</option>
            <option name="maxAligns">40</option>
            <option name="segmentLength">1073741823</option>
            <option name="readMismatch">2</option>
            <option name="readGap">2</option>
            <option name="readDist">2</option>
            <option name="test">false</option>
            <option name="readRealignDist">0</option>
            <option name="extraCommands" />
            <option name="customComponent1" />
          </childOption>
          <childOption name="bowtie">
            <childOption name="normal">
              <option name="packRef">false</option>
              <option name="commandLine" />
              <option name="customComponent1" />
            </childOption>
            <childOption name="algorithmOptions">
              <option name="multiThreading">true</option>
              <option name="misMatchSeed">2</option>
              <option name="seedLength">28</option>
              <option name="minInsertMatch">0</option>
              <option name="maxInsertMatch">800</option>
            </childOption>
            <childOption name="reporting">
              <option name="reporting">best</option>
              <option name="reportUpTo">5</option>
            </childOption>
          </childOption>
          <childOption name="Geneious.reference">
            <option name="sensitivity">custom</option>
            <option name="customComponent1" />
            <option name="findStructuralVariants">false</option>
            <option name="customComponent2" />
            <option name="findDeletions">false</option>
            <option name="maximumDeletionSize">1000</option>
            <option name="fineTune">fineTuningNone</option>
            <option name="customComponent3" />
            <option name="customComponent4" />
            <option name="expansionWordLength">24</option>
            <option name="indexWordLength">14</option>
            <option name="filterRepeatsReference">true</option>
            <option name="filterRepeatsSizeReference">6</option>
            <option name="allowGaps">true</option>
            <option name="maxGapsPerRead">30</option>
            <option name="maxGapSize">50</option>
            <option name="maxMismatches">8</option>
            <option name="maxAmbiguity">4</option>
            <option name="applyMinOverlap">false</option>
            <option name="minOverlap">25</option>
            <option name="applyMinOverlapPercentageIdentical">false</option>
            <option name="minOverlapPercentageIdentical">80</option>
            <option name="doMoreThoroughSearching">false</option>
            <option name="multipleBestMatches">mapRandomly</option>
            <option name="applyMinimumMappingQuality">false</option>
            <option name="minimumMappingQuality">30</option>
            <option name="accuratelyMapReadsWithErrorsToRepeatRegions">false</option>
            <option name="trimPairedOverhangs">true</option>
            <option name="minimumJunctionSupport">2</option>
            <option name="reanalyzeSequencesThreshold">16</option>
            <option name="onlyUsePairedHitsDeNovo">false</option>
            <option name="onlyMapPairedHitsReference">false</option>
            <option name="onlyMapPairedHitsReferenceCombobox">mapNearby</option>
          </childOption>
          <childOption name="GeneiousRNA.reference">
            <option name="sensitivity">medium</option>
            <option name="customComponent1" />
            <option name="RNASeqMethod">spanAnnotations</option>
            <option name="intronType">mRNA</option>
            <option name="maximumNovelIntronSize">500000</option>
            <option name="customComponent2" />
            <option name="fineTune">iterate_5</option>
            <option name="customComponent3" />
            <option name="expansionWordLength">14</option>
            <option name="indexWordLength">12</option>
            <option name="filterRepeatsReference">true</option>
            <option name="filterRepeatsSizeReference">20</option>
            <option name="allowGaps">true</option>
            <option name="maxGapsPerRead">15</option>
            <option name="maxGapSize">50</option>
            <option name="maxMismatches">30</option>
            <option name="maxAmbiguity">4</option>
            <option name="applyMinOverlap">false</option>
            <option name="minOverlap">25</option>
            <option name="applyMinOverlapPercentageIdentical">false</option>
            <option name="minOverlapPercentageIdentical">80</option>
            <option name="doMoreThoroughSearching">false</option>
            <option name="multipleBestMatches">mapRandomly</option>
            <option name="applyMinimumMappingQuality">false</option>
            <option name="minimumMappingQuality">30</option>
            <option name="accuratelyMapReadsWithErrorsToRepeatRegions">true</option>
            <option name="trimPairedOverhangs">true</option>
            <option name="minimumJunctionSupport">2</option>
            <option name="reanalyzeSequencesThreshold">8</option>
            <option name="onlyUsePairedHitsDeNovo">false</option>
            <option name="onlyMapPairedHitsReference">false</option>
            <option name="onlyMapPairedHitsReferenceCombobox">mapNearby</option>
          </childOption>
          <childOption name="BBMap">
            <option name="sensitivity">normal</option>
            <option name="multipleBestMatches">random</option>
            <option name="kmer">13</option>
            <option name="maximumIndelSize">16000</option>
            <option name="usemodulo">false</option>
            <option name="pacBio">false</option>
            <option name="memoryToAllocate">28000</option>
            <option name="additionalOptions" />
            <option name="customComponent1" />
          </childOption>
        </childOption>
        <childOption name="trimOptions">
          <option name="method">trimNow</option>
          <option name="trimOptionsButton">Options</option>
          <childOption name="trimOptions">
            <option name="action">annotate</option>
            <childOption name="vectorTrim">
              <option name="vectorScreening">false</option>
              <option name="minHit">16</option>
              <multiOption name="vectorDatabaseOption">
                <value>
                  <option name="vectorDatabaseOption">UniVec</option>
                </value>
              </multiOption>
            </childOption>
            <childOption name="primerTrim">
              <option name="primerScreening">false</option>
              <childOption name="primerTrim">
                <option name="primers" />
                <option name="allowMismatches">true</option>
                <option name="maxMismatches">5</option>
                <option name="minLength">5</option>
              </childOption>
            </childOption>
            <childOption name="errorProbability">
              <option name="errorProbability">false</option>
              <option name="errorLimit">0.05</option>
            </childOption>
            <childOption name="lowQualityTrim">
              <option name="lowQuality">false</option>
              <option name="lowQualityLimit">0</option>
            </childOption>
            <childOption name="ambiguityTrim">
              <option name="ambiguity">false</option>
              <option name="ambiguityLimit">2</option>
            </childOption>
            <childOption name="trimStart">
              <option name="startTrim">true</option>
              <option name="startTrimAtLeast">true</option>
              <option name="startTrimMinimum">17</option>
            </childOption>
            <childOption name="trimEnd">
              <option name="endTrim">true</option>
              <option name="endTrimAtLeast">true</option>
              <option name="endTrimMinimum">8</option>
            </childOption>
            <childOption name="maxLength">
              <option name="use">false</option>
              <option name="maxLength">1000</option>
            </childOption>
          </childOption>
        </childOption>
        <childOption name="results">
          <option name="nameDeNovo">{Reads Name} Assembly</option>
          <option name="addNameVariableDeNovo">...</option>
          <option name="nameReference">{Reads Name} assembled to {Reference Name}</option>
          <option name="addNameVariableReference">...</option>
          <option name="saveReport">false</option>
          <option name="customComponent1" />
          <option name="saveUnusedReads">false</option>
          <option name="customComponent2" />
          <option name="saveUsedReads">true</option>
          <option name="saveUsedReadsIncludeMates">true</option>
          <option name="customComponent3" />
          <option name="resultsInSubfolder">false</option>
          <option name="customComponent4" />
          <option name="generateContigs">false</option>
          <option name="limitGeneratedContigs">true</option>
          <option name="generatedContigsLimit">1000</option>
          <option name="customComponent5" />
          <option name="generateConsensusSequencesReference">false</option>
          <option name="consensusOptionsButtonReference">Options</option>
          <option name="customComponent6" />
          <option name="generateConsensusSequencesDeNovo">false</option>
          <option name="consensusOptionsButtonDeNovo">Options</option>
          <option name="customComponent7" />
          <childOption name="consensus">
            <option name="consensusSource">generateFromContig</option>
            <childOption name="consensusOptionsReference">
              <option name="thresholdPercent">weighted_60</option>
              <option name="customComponent1" />
              <option name="thresholdPercentNoQuality">75</option>
              <option name="noConsensusGaps">false</option>
              <option name="mapQuality">true</option>
              <option name="mapQualityMethod">mapSummed</option>
              <option name="noCoverageCharacterDeNovo">unknown</option>
              <option name="noCoverageCharacterReference">unknown</option>
              <option name="applyLowCoverageOrQualityCall">false</option>
              <option name="lowCoverageOrQualityCharacter">unknown</option>
              <option name="coverageOrQuality">coverage</option>
              <option name="qualityThreshold">20</option>
              <option name="coverageThreshold">2</option>
              <option name="splitAroundQuestionMarks">false</option>
              <option name="noConsensusEndGaps">true</option>
              <option name="trimToReference">false</option>
              <option name="ignoreReadsMappedToMultipleLocations">false</option>
              <option name="callWhenGapInBestStates" />
              <option name="howToStoreSequences">AskUser</option>
            </childOption>
            <childOption name="consensusOptionsDeNovo">
              <option name="thresholdPercent">weighted_60</option>
              <option name="customComponent1" />
              <option name="thresholdPercentNoQuality">75</option>
              <option name="noConsensusGaps">false</option>
              <option name="mapQuality">true</option>
              <option name="mapQualityMethod">mapSummed</option>
              <option name="noCoverageCharacterDeNovo">unknown</option>
              <option name="noCoverageCharacterReference">unknown</option>
              <option name="applyLowCoverageOrQualityCall">false</option>
              <option name="lowCoverageOrQualityCharacter">unknown</option>
              <option name="coverageOrQuality">coverage</option>
              <option name="qualityThreshold">20</option>
              <option name="coverageThreshold">2</option>
              <option name="splitAroundQuestionMarks">false</option>
              <option name="noConsensusEndGaps">true</option>
              <option name="trimToReference">false</option>
              <option name="ignoreReadsMappedToMultipleLocations">false</option>
              <option name="callWhenGapInBestStates" />
              <option name="howToStoreSequences">AskUser</option>
            </childOption>
          </childOption>
        </childOption>
      </Options>
      <optionToExpose optionName="data.referenceSequenceName" label="" />
    </workflowElement>
    <workflowElement id="BBMerge" exposeNoOptions="true" exposeAllOptions="false" showButtonForExposedGroup="false" groupNameForExposedOptions="" type="com.biomatters.plugins.workflows.DocumentOperationWorkflowElement">
      <Options>
        <option name="mergeRate">loose</option>
        <option name="memoryToAllocate">500</option>
        <option name="additionalOptions" />
        <option name="customComponent1" />
      </Options>
      <optionToExpose optionName="mergeRate" label="" />
    </workflowElement>
    <workflowElement id="FilterOperation" exposeNoOptions="true" exposeAllOptions="false" showButtonForExposedGroup="false" groupNameForExposedOptions="" type="com.biomatters.plugins.workflows.DocumentOperationWorkflowElement">
      <Options>
        <option name="filterWhat">eachDocument</option>
        <option name="match">all</option>
        <multiOption name="filter">
          <value>
            <option name="field">cache_name</option>
            <option name="condition">does_not_contain</option>
            <option name="value">Unmerged</option>
          </value>
        </multiOption>
      </Options>
      <optionToExpose optionName="filterWhat" label="" />
    </workflowElement>
    <workflowElement id="com.biomatters.plugins.alignment.AssemblyOperation_Denovo" exposeNoOptions="true" exposeAllOptions="false" showButtonForExposedGroup="false" groupNameForExposedOptions="" type="com.biomatters.plugins.workflows.DocumentOperationWorkflowElement">
      <Options>
        <option name="assemblerId">Geneious.deNovo</option>
        <option name="assemblerVersion">9.1.3</option>
        <option name="assemblyNamePrefixOrFolder">&lt;font color='red'&gt;No Documents&lt;/font&gt; Assembly </option>
        <childOption name="data">
          <option name="reassemble">true</option>
          <option name="useReferenceSequence">false</option>
          <option name="customComponent1" />
          <option name="groupAssemblies">false</option>
          <option name="namePart">0</option>
          <option name="nameSeparator" extra="">- (Hyphen)</option>
          <option name="customComponent2" />
          <option name="assembleListsSeparately">false</option>
          <option name="usePartialData">false</option>
          <option name="partialDataPercentageNew">50.0</option>
        </childOption>
        <childOption name="method">
          <childOption name="algorithm">
            <option name="deNovoAssembly">Geneious.deNovo</option>
            <option name="customComponent1" />
            <option name="referenceAssembly">dummy</option>
            <option name="customComponent2" />
          </childOption>
          <childOption name="Geneious.deNovo">
            <option name="sensitivity">custom</option>
            <option name="customComponent1" />
            <option name="fineTune">iterate_5</option>
            <option name="customComponent2" />
            <option name="memoryVsSpeed">5</option>
            <option name="expansionWordLength">12</option>
            <option name="indexWordLength">12</option>
            <option name="filterRepeatsdeNovo">true</option>
            <option name="filterRepeatsSizedeNovo">100</option>
            <option name="allowGaps">true</option>
            <option name="maxGapsPerRead">10</option>
            <option name="maxGapSize">1</option>
            <option name="maxMismatches">1</option>
            <option name="maxAmbiguity">4</option>
            <option name="applyMinOverlap">true</option>
            <option name="minOverlap">90</option>
            <option name="applyMinOverlapPercentageIdentical">true</option>
            <option name="minOverlapPercentageIdentical">99</option>
            <option name="doMoreThoroughSearching">false</option>
            <option name="multipleBestMatches">mapRandomly</option>
            <option name="applyMinimumMappingQuality">false</option>
            <option name="minimumMappingQuality">30</option>
            <option name="reanalyzeSequencesThreshold">16</option>
            <option name="onlyUsePairedHitsDeNovo">false</option>
            <option name="onlyMapPairedHitsReference">false</option>
            <option name="onlyMapPairedHitsReferenceCombobox">mapNearby</option>
            <option name="dontMergeVariantContigs">false</option>
            <option name="dontMergeVariantContigsMaxCoverage">6</option>
            <option name="mergeHomopolymerVariants">true</option>
            <option name="allowCircularContigs">false</option>
            <option name="produceScaffolds">false</option>
            <option name="linkShortOverlaps">true</option>
          </childOption>
          <childOption name="Tadpole">
            <option name="kmer">31</option>
            <option name="customComponent1" />
            <option name="doPairedReadOverlap">false</option>
            <option name="pairedReadOverlap">mergePairedReads</option>
            <option name="minimumContigLength">200</option>
            <option name="minimumCoverage">1</option>
            <option name="minimumExtension">1</option>
            <option name="memoryToAllocate">28000</option>
            <option name="additionalOptions" />
            <option name="customComponent2" />
          </childOption>
          <childOption name="MiraAssembler">
            <option name="sequenceType">genome</option>
            <option name="level">accurate</option>
            <option name="customComponent1" />
            <option name="solexa">true</option>
            <option name="iontor">true</option>
            <option name="454">true</option>
            <option name="sanger">true</option>
            <option name="pcbiohq">true</option>
            <option name="failWithHighCoverage">true</option>
            <option name="failWithCoverageOver">80</option>
            <option name="customComponent2" />
            <option name="removeTrimAnnotationsFromResults">false</option>
            <option name="parameters" />
            <option name="customComponent3" />
          </childOption>
          <childOption name="VelvetAssemblyAlgorithm">
            <option name="method">manualVelvetOptions</option>
            <option name="useMultithreading">false</option>
            <childOption name="manualVelvetOptions">
              <option name="divider_1" />
              <option name="hashLength">67</option>
              <option name="isStrandSpecific">false</option>
              <option name="divider_2" />
              <option name="useCovCutoff">false</option>
              <option name="useAutoCovCutoff">true</option>
              <option name="covCutoff">0.0</option>
              <option name="useMaxCovCutoff">false</option>
              <option name="maxCovCutoff">200.0</option>
              <option name="useExpCov">false</option>
              <option name="expCov">1.0</option>
              <option name="minContigLength">134</option>
              <option name="allowScaffolding">true</option>
            </childOption>
            <childOption name="optVelvetOptions">
              <option name="customComponent1" />
              <option name="optMinHashLength">63</option>
              <option name="optMaxHashLength">71</option>
              <option name="helpButton" />
              <option name="divider_1" />
              <option name="optFuncKmer">n50</option>
              <option name="optFuncCov">Lbp</option>
            </childOption>
          </childOption>
          <childOption name="Cap3Assembler">
            <option name="EXE" />
            <option name="customComponent1" />
            <option name="divider_1" />
            <option name="o">40</option>
            <option name="p">90</option>
            <childOption name="left">
              <option name="a">20</option>
              <option name="c">12</option>
              <option name="e">30</option>
              <option name="g">6</option>
              <option name="i">40</option>
              <option name="k">1</option>
              <option name="n">-5</option>
              <option name="s">900</option>
              <option name="u">3</option>
              <option name="w">100</option>
            </childOption>
            <childOption name="right">
              <option name="b">20</option>
              <option name="d">200</option>
              <option name="f">20</option>
              <option name="h">20</option>
              <option name="j">80</option>
              <option name="m">2</option>
              <option name="r">1</option>
              <option name="t">300</option>
              <option name="v">2</option>
              <option name="z">3</option>
            </childOption>
          </childOption>
        </childOption>
        <childOption name="trimOptions">
          <option name="method">noTrim</option>
          <option name="trimOptionsButton">Options</option>
          <childOption name="trimOptions">
            <option name="action">annotate</option>
            <childOption name="vectorTrim">
              <option name="vectorScreening">false</option>
              <option name="minHit">16</option>
              <multiOption name="vectorDatabaseOption">
                <value>
                  <option name="vectorDatabaseOption">UniVec</option>
                </value>
              </multiOption>
            </childOption>
            <childOption name="primerTrim">
              <option name="primerScreening">false</option>
              <childOption name="primerTrim">
                <option name="primers" />
                <option name="allowMismatches">true</option>
                <option name="maxMismatches">5</option>
                <option name="minLength">5</option>
              </childOption>
            </childOption>
            <childOption name="errorProbability">
              <option name="errorProbability">false</option>
              <option name="errorLimit">0.05</option>
            </childOption>
            <childOption name="lowQualityTrim">
              <option name="lowQuality">false</option>
              <option name="lowQualityLimit">0</option>
            </childOption>
            <childOption name="ambiguityTrim">
              <option name="ambiguity">false</option>
              <option name="ambiguityLimit">2</option>
            </childOption>
            <childOption name="trimStart">
              <option name="startTrim">false</option>
              <option name="startTrimAtLeast">false</option>
              <option name="startTrimMinimum">0</option>
            </childOption>
            <childOption name="trimEnd">
              <option name="endTrim">true</option>
              <option name="endTrimAtLeast">true</option>
              <option name="endTrimMinimum">8</option>
            </childOption>
            <childOption name="maxLength">
              <option name="use">false</option>
              <option name="maxLength">1000</option>
            </childOption>
          </childOption>
        </childOption>
        <childOption name="results">
          <option name="nameDeNovo">{Reads Name} Assembly</option>
          <option name="addNameVariableDeNovo">...</option>
          <option name="nameReference">{Reads Name} assembled to {Reference Name}</option>
          <option name="addNameVariableReference">...</option>
          <option name="saveReport">false</option>
          <option name="customComponent1" />
          <option name="saveUnusedReads">true</option>
          <option name="customComponent2" />
          <option name="resultsInSubfolder">false</option>
          <option name="customComponent3" />
          <option name="generateContigs">false</option>
          <option name="limitGeneratedContigs">true</option>
          <option name="generatedContigsLimit">1000</option>
          <option name="customComponent4" />
          <option name="generateConsensusSequencesReference">false</option>
          <option name="consensusOptionsButtonReference">Options (modified)</option>
          <option name="customComponent5" />
          <option name="generateConsensusSequencesDeNovo">true</option>
          <option name="consensusOptionsButtonDeNovo">Options (modified)</option>
          <option name="customComponent6" />
          <childOption name="consensus">
            <option name="consensusSource">generateFromContig</option>
            <childOption name="consensusOptionsReference">
              <option name="thresholdPercent">weighted_60</option>
              <option name="customComponent1" />
              <option name="thresholdPercentNoQuality">75</option>
              <option name="noConsensusGaps">false</option>
              <option name="mapQuality">true</option>
              <option name="mapQualityMethod">mapSummed</option>
              <option name="noCoverageCharacterDeNovo">unknown</option>
              <option name="noCoverageCharacterReference">unknown</option>
              <option name="applyLowCoverageOrQualityCall">false</option>
              <option name="lowCoverageOrQualityCharacter">unknown</option>
              <option name="coverageOrQuality">coverage</option>
              <option name="qualityThreshold">20</option>
              <option name="coverageThreshold">2</option>
              <option name="splitAroundQuestionMarks">false</option>
              <option name="noConsensusEndGaps">true</option>
              <option name="trimToReference">false</option>
              <option name="ignoreReadsMappedToMultipleLocations">false</option>
              <option name="callWhenGapInBestStates" />
              <option name="howToStoreSequences">AskUser</option>
            </childOption>
            <childOption name="consensusOptionsDeNovo">
              <option name="thresholdPercent">0</option>
              <option name="customComponent1" />
              <option name="thresholdPercentNoQuality">75</option>
              <option name="noConsensusGaps">false</option>
              <option name="mapQuality">true</option>
              <option name="mapQualityMethod">mapSummed</option>
              <option name="noCoverageCharacterDeNovo">gap</option>
              <option name="noCoverageCharacterReference">unknown</option>
              <option name="applyLowCoverageOrQualityCall">false</option>
              <option name="lowCoverageOrQualityCharacter">unknown</option>
              <option name="coverageOrQuality">coverage</option>
              <option name="qualityThreshold">20</option>
              <option name="coverageThreshold">2</option>
              <option name="splitAroundQuestionMarks">false</option>
              <option name="noConsensusEndGaps">true</option>
              <option name="trimToReference">false</option>
              <option name="ignoreReadsMappedToMultipleLocations">false</option>
              <option name="callWhenGapInBestStates" />
              <option name="howToStoreSequences">AskUser</option>
            </childOption>
          </childOption>
        </childOption>
      </Options>
      <optionToExpose optionName="data.customComponent1" label="" />
    </workflowElement>
    <workflowElement id="com.biomatters.plugins.groupSequences.GroupSequencesDocumentOperation" exposeNoOptions="true" exposeAllOptions="false" showButtonForExposedGroup="false" groupNameForExposedOptions="" type="com.biomatters.plugins.workflows.DocumentOperationWorkflowElement" />
    <workflowElement type="com.biomatters.plugins.workflows.WorkflowElementRename">
      <options>
        <option name="prefix">Collapsed Reads </option>
        <option name="middle">currentName</option>
        <option name="middleText" />
        <option name="middle2">nothing</option>
        <option name="suffix" />
      </options>
    </workflowElement>
    <workflowElement id="Operation_com.biomatters.plugins.alignment.TrimAnnotationGenerator" exposeNoOptions="true" exposeAllOptions="false" showButtonForExposedGroup="false" groupNameForExposedOptions="" type="com.biomatters.plugins.workflows.DocumentOperationWorkflowElement">
      <Options>
        <option name="action">annotate</option>
        <childOption name="vectorTrim">
          <option name="vectorScreening">false</option>
          <option name="minHit">16</option>
          <multiOption name="vectorDatabaseOption">
            <value>
              <option name="vectorDatabaseOption">UniVec</option>
            </value>
          </multiOption>
        </childOption>
        <childOption name="primerTrim">
          <option name="primerScreening">false</option>
          <childOption name="primerTrim">
            <option name="primers" />
            <option name="allowMismatches">true</option>
            <option name="maxMismatches">5</option>
            <option name="minLength">5</option>
          </childOption>
        </childOption>
        <childOption name="errorProbability">
          <option name="errorProbability">false</option>
          <option name="errorLimit">0.05</option>
        </childOption>
        <childOption name="lowQualityTrim">
          <option name="lowQuality">false</option>
          <option name="lowQualityLimit">0</option>
        </childOption>
        <childOption name="ambiguityTrim">
          <option name="ambiguity">false</option>
          <option name="ambiguityLimit">2</option>
        </childOption>
        <childOption name="trimStart">
          <option name="startTrim">true</option>
          <option name="startTrimAtLeast">true</option>
          <option name="startTrimMinimum">17</option>
        </childOption>
        <childOption name="trimEnd">
          <option name="endTrim">true</option>
          <option name="endTrimAtLeast">true</option>
          <option name="endTrimMinimum">17</option>
        </childOption>
        <childOption name="maxLength">
          <option name="use">false</option>
          <option name="maxLength">1000</option>
        </childOption>
      </Options>
      <optionToExpose optionName="action" label="" />
    </workflowElement>
    <workflowElement type="com.biomatters.plugins.workflows.WorkflowElementSaveAndContinue">
      <options>
        <option name="save">true</option>
        <option name="saveInSubFolder">false</option>
        <option name="subFolderName" />
        <option name="addVariable">Include Name...</option>
        <option name="selectDocuments">false</option>
        <option name="doWhat">branchFrom</option>
        <option name="back">6</option>
      </options>
    </workflowElement>
    <workflowElement id="FilterOperation" exposeNoOptions="true" exposeAllOptions="false" showButtonForExposedGroup="false" groupNameForExposedOptions="" type="com.biomatters.plugins.workflows.DocumentOperationWorkflowElement">
      <Options>
        <option name="filterWhat">eachDocument</option>
        <option name="match">all</option>
        <multiOption name="filter">
          <value>
            <option name="field">cache_name</option>
            <option name="condition">contains</option>
            <option name="value">Unmerged</option>
          </value>
        </multiOption>
      </Options>
      <optionToExpose optionName="filterWhat" label="" />
    </workflowElement>
    <workflowElement id="cfDNA-GenWkf2lp_18230aa1-d6d2-46de-b3c5-6393688a5f24" exposeNoOptions="true" exposeAllOptions="false" showButtonForExposedGroup="false" groupNameForExposedOptions="" type="com.biomatters.plugins.workflows.DocumentOperationWorkflowElement" />
    <icon>iVBORw0KGgoAAAANSUhEUgAAACAAAAAgCAYAAABzenr0AAAE7UlEQVR42tVXfWxTVRQ/7T7Z+HA6dUGMyxKBTcBMUYjDaHQmAn4kLCRmBKJiBv+g/jUi/mETlJho1MDW9vWDt3YZ29oMA8o0JGNDWVwCyQiZCoqCxHXAlo6PktmM9njOfe+177Wvbt3QxJP8cnvfu72/3z333HPPA/g/G9rAip/BHAE33I92WIISPIZOWEntUmyGMmqLEMEyOyKagMhyMQD5uBcKEpBgAZE9LOCCl6jfSPBT/1vq7ybUogce4rEzJ5ahkCYtFSQSrKL2ecKLhHXU30gk76nopX6YgCom6ZkDHfAseaYke/IA5KAX5qmrW6uu7mtCP2FARR+9OyEgwTgGqhA7lyD21GsiQoQG2ooHsyffC/OJvIrwBhEcpYmu6Vanx3iC/OYfiLdGEMfPIrrzlfdO+ETERBPcQ968C/1QLLYyU1wIt/MgDiIJ3iKcJsTFZMEViK0LEdsrFLhzFRKNXMP4T4iuHE3gYRKwgxZRR7/XCzFuWJQxOEVw2aGC/rBZJVcm+q4B8cJBxFAf4jkZcfBjxC9Xp5NPjCEeWpPcAiU2fiFcJfxMAlwiYM2CU0S6A+5TA+wQYUJMdOoDRIwj3p7AhA3tI48sI8KrmcgjIkYkGEnZsjjNL5MXnuZTZBTAbnHCo9R+qCpG/GYdYnQcDcYeCC43kvOYw8/oiS4nyL1zEH/rVLyY9MxrvFijAA4UJ2ygAUNioK9UcbvexgZ15JcUYo38rFfx1v55SSFMfmVA+a8xOLeTgAeMAhxQrh63YTHozOdoapORJDm3TM5eYeNt6NmUTq4J+EcPOGAZKWtW9w8x/CNmNI6HVHLNWLi3KBP5KEEyjwEHPEnKgvQiJgZP3sIpLZWc+/vnKuRa0BrJj6mrL08/BQ6ooZdHEvvHkZ+NTU3eJ3ILZ1fONal5YFYCODjNyD0FmoDjBK9IRGbksxJw44JCzq0WH0zeWpa1gOxjQC9CkP+VJB9qosRUowkYFvcC1wxUR5jfA25YIVRO5xRkMs4PTM7xEI8h9r5O5BZNxD7iqMxc3fAxlMA+ZR6YTjxo9v12/cVkJw8/Yn4Dchp2wVPUdhgyYeRPnLlRDB3dkPSAE/bwFpjd//lcNNCALWrBMSr+wIF17dzM+TljdizWx8BWKnIWpgtQ7v9VhCYD+cTozMmj1xH739bIwyL7SbCGq6x0AVSzkftfoQEX7wj5pW5yfV3yQnLCD6J+ZC9LkJcugItOTo9a2RU6bj7xcI9SB/DpEEc0ngT3+TkHLi9AIY8SToqtVYraIvMTkOqBlrvTPcB9fm5eF5rhMpF+RfNuEmefC9yM57/53rnozluNTusXiRjQizCSj6p5IpZCGFOfD6un6CNRWXF5xzGWidxms1lPBRoWhOTHl0Y98+vpzNKFYUmKGD6WQm7pR5elF50W+viwHNGBMqjVTqQ7aY469ORVR+TiMpTLC5E4aBnmVbAsy4Xa7/MHNj53vbXyndvekhNxd+6YYYVu61jcWzQQ9ZbaInJFfbilcn3YV7VWw5hvee2VlpU1F3211ad9WxZP+xugu7u7oKura5HWP9Ox7dWRAy803mx/oi0ml4TinsIb3EbaqttC7S/vOhlo3HxHPzB5C/ReYBvofL9uKLjj3fPBrbt/73rz01+7tu0ZDO7c9a995bKI/+qL2u/3FwcCgRyt/zf9nG8uPmZQPwAAAABJRU5ErkJggg==</icon>
  </XMLSerialisableRootElement>
  <XMLSerialisableRootElement name="cfDNA-GenWkf2lp" geneiousVersion="9.1.5" uniqueId="18230aa1-d6d2-46de-b3c5-6393688a5f24" revisionNumber="103" description="&lt;html&gt;Filters on-target reads and generates consensus sequences  supported by at least three independent reads from unmerged  reads. &lt;/html&gt;">
    <workflowElement id="Trim and Filter_53ea3eb2-fae2-4e2c-882f-bce43ffd1900" exposeNoOptions="true" exposeAllOptions="false" showButtonForExposedGroup="false" groupNameForExposedOptions="" type="com.biomatters.plugins.workflows.DocumentOperationWorkflowElement">
      <Options>
        <option name="divider_1" />
        <childOption name="0">
          <childOption name="Operation_com.biomatters.plugins.alignment.TrimAnnotationGenerator">
            <option name="action">annotate</option>
            <childOption name="vectorTrim">
              <option name="vectorScreening">false</option>
              <option name="minHit">16</option>
              <multiOption name="vectorDatabaseOption">
                <value>
                  <option name="vectorDatabaseOption">UniVec</option>
                </value>
              </multiOption>
            </childOption>
            <childOption name="primerTrim">
              <option name="primerScreening">false</option>
              <childOption name="primerTrim">
                <option name="primers" />
                <option name="allowMismatches">true</option>
                <option name="maxMismatches">5</option>
                <option name="minLength">5</option>
              </childOption>
            </childOption>
            <childOption name="errorProbability">
              <option name="errorProbability">true</option>
              <option name="errorLimit">0.01</option>
            </childOption>
            <childOption name="lowQualityTrim">
              <option name="lowQuality">false</option>
              <option name="lowQualityLimit">0</option>
            </childOption>
            <childOption name="ambiguityTrim">
              <option name="ambiguity">false</option>
              <option name="ambiguityLimit">2</option>
            </childOption>
            <childOption name="trimStart">
              <option name="startTrim">true</option>
              <option name="startTrimAtLeast">false</option>
              <option name="startTrimMinimum">0</option>
            </childOption>
            <childOption name="trimEnd">
              <option name="endTrim">true</option>
              <option name="endTrimAtLeast">false</option>
              <option name="endTrimMinimum">0</option>
            </childOption>
            <childOption name="maxLength">
              <option name="use">false</option>
              <option name="maxLength">1000</option>
            </childOption>
          </childOption>
        </childOption>
        <childOption name="2">
          <childOption name="FilterOperation">
            <option name="filterWhat">eachSequence</option>
            <option name="match">all</option>
            <multiOption name="filter">
              <value>
                <option name="field">postTrimLength</option>
                <option name="condition">greater_than</option>
                <option name="value">100</option>
              </value>
            </multiOption>
          </childOption>
        </childOption>
      </Options>
      <optionToExpose optionName="divider_1" label="" />
    </workflowElement>
    <workflowElement id="com.biomatters.plugins.groupSequences.SetPairedReadsOperation" exposeNoOptions="true" exposeAllOptions="false" showButtonForExposedGroup="false" groupNameForExposedOptions="" type="com.biomatters.plugins.workflows.DocumentOperationWorkflowElement">
      <Options>
        <option name="verifySequenceNames">true</option>
        <option name="appendSuffixToMakeUnique">true</option>
        <option name="promptToVerifyNamesAndMakeNamesUnique">true</option>
        <childOption name="pairBy">
          <option name="pairBy">unPair</option>
          <option name="linker">standardLinker454Titanium</option>
          <option name="linkerMismatches">1</option>
        </childOption>
        <childOption name="relativeOrientation">
          <option name="relativeOrientation">forwardReverse</option>
        </childOption>
        <childOption name="expectedDistance">
          <option name="expectedDistance">200</option>
        </childOption>
      </Options>
      <optionToExpose optionName="pairBy.pairBy" label="" />
    </workflowElement>
    <workflowElement id="com.biomatters.plugins.alignment.AssemblyOperation_Denovo" exposeNoOptions="true" exposeAllOptions="false" showButtonForExposedGroup="false" groupNameForExposedOptions="" type="com.biomatters.plugins.workflows.DocumentOperationWorkflowElement">
      <Options>
        <option name="assemblerId">Geneious.deNovo</option>
        <option name="assemblerVersion">9.1.5</option>
        <option name="assemblyNamePrefixOrFolder">&lt;font color='red'&gt;No Documents&lt;/font&gt; Assembly </option>
        <childOption name="data">
          <option name="reassemble">false</option>
          <option name="useReferenceSequence">false</option>
          <option name="customComponent1" />
          <option name="groupAssemblies">false</option>
          <option name="namePart">0</option>
          <option name="nameSeparator" extra="">- (Hyphen)</option>
          <option name="customComponent2" />
          <option name="assembleListsSeparately">false</option>
          <option name="usePartialData">false</option>
          <option name="partialDataPercentageNew">50.0</option>
        </childOption>
        <childOption name="method">
          <childOption name="algorithm">
            <option name="deNovoAssembly">Geneious.deNovo</option>
            <option name="customComponent1" />
            <option name="referenceAssembly">dummy</option>
            <option name="customComponent2" />
          </childOption>
          <childOption name="Geneious.deNovo">
            <option name="sensitivity">custom</option>
            <option name="customComponent1" />
            <option name="fineTune">iterate_5</option>
            <option name="customComponent2" />
            <option name="memoryVsSpeed">5</option>
            <option name="expansionWordLength">12</option>
            <option name="indexWordLength">12</option>
            <option name="filterRepeatsdeNovo">true</option>
            <option name="filterRepeatsSizedeNovo">100</option>
            <option name="allowGaps">true</option>
            <option name="maxGapsPerRead">10</option>
            <option name="maxGapSize">1</option>
            <option name="maxMismatches">1</option>
            <option name="maxAmbiguity">4</option>
            <option name="applyMinOverlap">true</option>
            <option name="minOverlap">147</option>
            <option name="applyMinOverlapPercentageIdentical">true</option>
            <option name="minOverlapPercentageIdentical">99</option>
            <option name="doMoreThoroughSearching">false</option>
            <option name="multipleBestMatches">mapRandomly</option>
            <option name="applyMinimumMappingQuality">false</option>
            <option name="minimumMappingQuality">30</option>
            <option name="reanalyzeSequencesThreshold">16</option>
            <option name="onlyUsePairedHitsDeNovo">false</option>
            <option name="onlyMapPairedHitsReference">false</option>
            <option name="onlyMapPairedHitsReferenceCombobox">mapNearby</option>
            <option name="dontMergeVariantContigs">false</option>
            <option name="dontMergeVariantContigsMaxCoverage">6</option>
            <option name="mergeHomopolymerVariants">true</option>
            <option name="allowCircularContigs">false</option>
            <option name="produceScaffolds">false</option>
            <option name="linkShortOverlaps">true</option>
          </childOption>
          <childOption name="Tadpole">
            <option name="kmer">31</option>
            <option name="customComponent1" />
            <option name="doPairedReadOverlap">false</option>
            <option name="pairedReadOverlap">mergePairedReads</option>
            <option name="minimumContigLength">200</option>
            <option name="minimumCoverage">1</option>
            <option name="minimumExtension">1</option>
            <option name="memoryToAllocate">28000</option>
            <option name="additionalOptions" />
            <option name="customComponent2" />
          </childOption>
          <childOption name="MiraAssembler">
            <option name="sequenceType">genome</option>
            <option name="level">accurate</option>
            <option name="customComponent1" />
            <option name="solexa">true</option>
            <option name="iontor">true</option>
            <option name="454">true</option>
            <option name="sanger">true</option>
            <option name="pcbiohq">true</option>
            <option name="failWithHighCoverage">true</option>
            <option name="failWithCoverageOver">80</option>
            <option name="customComponent2" />
            <option name="removeTrimAnnotationsFromResults">false</option>
            <option name="parameters" />
            <option name="customComponent3" />
          </childOption>
          <childOption name="VelvetAssemblyAlgorithm">
            <option name="method">manualVelvetOptions</option>
            <option name="useMultithreading">false</option>
            <childOption name="manualVelvetOptions">
              <option name="divider_1" />
              <option name="hashLength">67</option>
              <option name="isStrandSpecific">false</option>
              <option name="divider_2" />
              <option name="useCovCutoff">false</option>
              <option name="useAutoCovCutoff">true</option>
              <option name="covCutoff">0.0</option>
              <option name="useMaxCovCutoff">false</option>
              <option name="maxCovCutoff">200.0</option>
              <option name="useExpCov">false</option>
              <option name="expCov">1.0</option>
              <option name="minContigLength">134</option>
              <option name="allowScaffolding">true</option>
            </childOption>
            <childOption name="optVelvetOptions">
              <option name="customComponent1" />
              <option name="optMinHashLength">63</option>
              <option name="optMaxHashLength">71</option>
              <option name="helpButton" />
              <option name="divider_1" />
              <option name="optFuncKmer">n50</option>
              <option name="optFuncCov">Lbp</option>
            </childOption>
          </childOption>
          <childOption name="Cap3Assembler">
            <option name="EXE" />
            <option name="customComponent1" />
            <option name="divider_1" />
            <option name="o">40</option>
            <option name="p">90</option>
            <childOption name="left">
              <option name="a">20</option>
              <option name="c">12</option>
              <option name="e">30</option>
              <option name="g">6</option>
              <option name="i">40</option>
              <option name="k">1</option>
              <option name="n">-5</option>
              <option name="s">900</option>
              <option name="u">3</option>
              <option name="w">100</option>
            </childOption>
            <childOption name="right">
              <option name="b">20</option>
              <option name="d">200</option>
              <option name="f">20</option>
              <option name="h">20</option>
              <option name="j">80</option>
              <option name="m">2</option>
              <option name="r">1</option>
              <option name="t">300</option>
              <option name="v">2</option>
              <option name="z">3</option>
            </childOption>
          </childOption>
        </childOption>
        <childOption name="trimOptions">
          <option name="method">noTrim</option>
          <option name="trimOptionsButton">Options</option>
          <childOption name="trimOptions">
            <option name="action">annotate</option>
            <childOption name="vectorTrim">
              <option name="vectorScreening">false</option>
              <option name="minHit">16</option>
              <multiOption name="vectorDatabaseOption">
                <value>
                  <option name="vectorDatabaseOption">UniVec</option>
                </value>
              </multiOption>
            </childOption>
            <childOption name="primerTrim">
              <option name="primerScreening">false</option>
              <childOption name="primerTrim">
                <option name="primers" />
                <option name="allowMismatches">true</option>
                <option name="maxMismatches">5</option>
                <option name="minLength">5</option>
              </childOption>
            </childOption>
            <childOption name="errorProbability">
              <option name="errorProbability">true</option>
              <option name="errorLimit">0.05</option>
            </childOption>
            <childOption name="lowQualityTrim">
              <option name="lowQuality">false</option>
              <option name="lowQualityLimit">0</option>
            </childOption>
            <childOption name="ambiguityTrim">
              <option name="ambiguity">false</option>
              <option name="ambiguityLimit">2</option>
            </childOption>
            <childOption name="trimStart">
              <option name="startTrim">true</option>
              <option name="startTrimAtLeast">false</option>
              <option name="startTrimMinimum">0</option>
            </childOption>
            <childOption name="trimEnd">
              <option name="endTrim">true</option>
              <option name="endTrimAtLeast">false</option>
              <option name="endTrimMinimum">0</option>
            </childOption>
            <childOption name="maxLength">
              <option name="use">false</option>
              <option name="maxLength">1000</option>
            </childOption>
          </childOption>
        </childOption>
        <childOption name="results">
          <option name="nameDeNovo">{Reads Name} Assembly</option>
          <option name="addNameVariableDeNovo">...</option>
          <option name="nameReference">{Reads Name} assembled to {Reference Name}</option>
          <option name="addNameVariableReference">...</option>
          <option name="saveReport">false</option>
          <option name="customComponent1" />
          <option name="saveUnusedReads">true</option>
          <option name="customComponent2" />
          <option name="resultsInSubfolder">false</option>
          <option name="customComponent3" />
          <option name="generateContigs">false</option>
          <option name="limitGeneratedContigs">true</option>
          <option name="generatedContigsLimit">1000</option>
          <option name="customComponent4" />
          <option name="generateConsensusSequencesReference">false</option>
          <option name="consensusOptionsButtonReference">Options (modified)</option>
          <option name="customComponent5" />
          <option name="generateConsensusSequencesDeNovo">true</option>
          <option name="consensusOptionsButtonDeNovo">Options (modified)</option>
          <option name="customComponent6" />
          <childOption name="consensus">
            <option name="consensusSource">generateFromContig</option>
            <childOption name="consensusOptionsReference">
              <option name="thresholdPercent">weighted_60</option>
              <option name="customComponent1" />
              <option name="thresholdPercentNoQuality">75</option>
              <option name="noConsensusGaps">false</option>
              <option name="mapQuality">true</option>
              <option name="mapQualityMethod">mapSummed</option>
              <option name="noCoverageCharacterDeNovo">unknown</option>
              <option name="noCoverageCharacterReference">unknown</option>
              <option name="applyLowCoverageOrQualityCall">false</option>
              <option name="lowCoverageOrQualityCharacter">unknown</option>
              <option name="coverageOrQuality">coverage</option>
              <option name="qualityThreshold">20</option>
              <option name="coverageThreshold">2</option>
              <option name="splitAroundQuestionMarks">false</option>
              <option name="noConsensusEndGaps">true</option>
              <option name="trimToReference">false</option>
              <option name="ignoreReadsMappedToMultipleLocations">false</option>
              <option name="callWhenGapInBestStates" />
              <option name="howToStoreSequences">AskUser</option>
            </childOption>
            <childOption name="consensusOptionsDeNovo">
              <option name="thresholdPercent">0</option>
              <option name="customComponent1" />
              <option name="thresholdPercentNoQuality">75</option>
              <option name="noConsensusGaps">false</option>
              <option name="mapQuality">true</option>
              <option name="mapQualityMethod">mapSummed</option>
              <option name="noCoverageCharacterDeNovo">gap</option>
              <option name="noCoverageCharacterReference">unknown</option>
              <option name="applyLowCoverageOrQualityCall">false</option>
              <option name="lowCoverageOrQualityCharacter">unknown</option>
              <option name="coverageOrQuality">coverage</option>
              <option name="qualityThreshold">20</option>
              <option name="coverageThreshold">2</option>
              <option name="splitAroundQuestionMarks">false</option>
              <option name="noConsensusEndGaps">true</option>
              <option name="trimToReference">false</option>
              <option name="ignoreReadsMappedToMultipleLocations">false</option>
              <option name="callWhenGapInBestStates" />
              <option name="howToStoreSequences">AskUser</option>
            </childOption>
          </childOption>
        </childOption>
      </Options>
      <optionToExpose optionName="data.customComponent1" label="" />
    </workflowElement>
    <workflowElement id="com.biomatters.plugins.groupSequences.GroupSequencesDocumentOperation" exposeNoOptions="true" exposeAllOptions="false" showButtonForExposedGroup="false" groupNameForExposedOptions="" type="com.biomatters.plugins.workflows.DocumentOperationWorkflowElement" />
    <workflowElement type="com.biomatters.plugins.workflows.WorkflowElementRename">
      <options>
        <option name="prefix">Collapsed Reads </option>
        <option name="middle">currentName</option>
        <option name="middleText" />
        <option name="middle2">nothing</option>
        <option name="suffix" />
      </options>
    </workflowElement>
    <workflowElement id="Operation_com.biomatters.plugins.alignment.TrimAnnotationGenerator" exposeNoOptions="true" exposeAllOptions="false" showButtonForExposedGroup="false" groupNameForExposedOptions="" type="com.biomatters.plugins.workflows.DocumentOperationWorkflowElement">
      <Options>
        <option name="action">annotate</option>
        <childOption name="vectorTrim">
          <option name="vectorScreening">false</option>
          <option name="minHit">16</option>
          <multiOption name="vectorDatabaseOption">
            <value>
              <option name="vectorDatabaseOption">UniVec</option>
            </value>
          </multiOption>
        </childOption>
        <childOption name="primerTrim">
          <option name="primerScreening">false</option>
          <childOption name="primerTrim">
            <option name="primers" />
            <option name="allowMismatches">true</option>
            <option name="maxMismatches">5</option>
            <option name="minLength">5</option>
          </childOption>
        </childOption>
        <childOption name="errorProbability">
          <option name="errorProbability">false</option>
          <option name="errorLimit">0.001</option>
        </childOption>
        <childOption name="lowQualityTrim">
          <option name="lowQuality">false</option>
          <option name="lowQualityLimit">0</option>
        </childOption>
        <childOption name="ambiguityTrim">
          <option name="ambiguity">false</option>
          <option name="ambiguityLimit">2</option>
        </childOption>
        <childOption name="trimStart">
          <option name="startTrim">true</option>
          <option name="startTrimAtLeast">true</option>
          <option name="startTrimMinimum">17</option>
        </childOption>
        <childOption name="trimEnd">
          <option name="endTrim">true</option>
          <option name="endTrimAtLeast">true</option>
          <option name="endTrimMinimum">2</option>
        </childOption>
        <childOption name="maxLength">
          <option name="use">false</option>
          <option name="maxLength">1000</option>
        </childOption>
      </Options>
      <optionToExpose optionName="action" label="" />
    </workflowElement>
    <icon>iVBORw0KGgoAAAANSUhEUgAAACAAAAAgCAYAAABzenr0AAAE7UlEQVR42tVXfWxTVRQ/7T7Z+HA6dUGMyxKBTcBMUYjDaHQmAn4kLCRmBKJiBv+g/jUi/mETlJho1MDW9vWDt3YZ29oMA8o0JGNDWVwCyQiZCoqCxHXAlo6PktmM9njOfe+177Wvbt3QxJP8cnvfu72/3z333HPPA/g/G9rAip/BHAE33I92WIISPIZOWEntUmyGMmqLEMEyOyKagMhyMQD5uBcKEpBgAZE9LOCCl6jfSPBT/1vq7ybUogce4rEzJ5ahkCYtFSQSrKL2ecKLhHXU30gk76nopX6YgCom6ZkDHfAseaYke/IA5KAX5qmrW6uu7mtCP2FARR+9OyEgwTgGqhA7lyD21GsiQoQG2ooHsyffC/OJvIrwBhEcpYmu6Vanx3iC/OYfiLdGEMfPIrrzlfdO+ETERBPcQ968C/1QLLYyU1wIt/MgDiIJ3iKcJsTFZMEViK0LEdsrFLhzFRKNXMP4T4iuHE3gYRKwgxZRR7/XCzFuWJQxOEVw2aGC/rBZJVcm+q4B8cJBxFAf4jkZcfBjxC9Xp5NPjCEeWpPcAiU2fiFcJfxMAlwiYM2CU0S6A+5TA+wQYUJMdOoDRIwj3p7AhA3tI48sI8KrmcgjIkYkGEnZsjjNL5MXnuZTZBTAbnHCo9R+qCpG/GYdYnQcDcYeCC43kvOYw8/oiS4nyL1zEH/rVLyY9MxrvFijAA4UJ2ygAUNioK9UcbvexgZ15JcUYo38rFfx1v55SSFMfmVA+a8xOLeTgAeMAhxQrh63YTHozOdoapORJDm3TM5eYeNt6NmUTq4J+EcPOGAZKWtW9w8x/CNmNI6HVHLNWLi3KBP5KEEyjwEHPEnKgvQiJgZP3sIpLZWc+/vnKuRa0BrJj6mrL08/BQ6ooZdHEvvHkZ+NTU3eJ3ILZ1fONal5YFYCODjNyD0FmoDjBK9IRGbksxJw44JCzq0WH0zeWpa1gOxjQC9CkP+VJB9qosRUowkYFvcC1wxUR5jfA25YIVRO5xRkMs4PTM7xEI8h9r5O5BZNxD7iqMxc3fAxlMA+ZR6YTjxo9v12/cVkJw8/Yn4Dchp2wVPUdhgyYeRPnLlRDB3dkPSAE/bwFpjd//lcNNCALWrBMSr+wIF17dzM+TljdizWx8BWKnIWpgtQ7v9VhCYD+cTozMmj1xH739bIwyL7SbCGq6x0AVSzkftfoQEX7wj5pW5yfV3yQnLCD6J+ZC9LkJcugItOTo9a2RU6bj7xcI9SB/DpEEc0ngT3+TkHLi9AIY8SToqtVYraIvMTkOqBlrvTPcB9fm5eF5rhMpF+RfNuEmefC9yM57/53rnozluNTusXiRjQizCSj6p5IpZCGFOfD6un6CNRWXF5xzGWidxms1lPBRoWhOTHl0Y98+vpzNKFYUmKGD6WQm7pR5elF50W+viwHNGBMqjVTqQ7aY469ORVR+TiMpTLC5E4aBnmVbAsy4Xa7/MHNj53vbXyndvekhNxd+6YYYVu61jcWzQQ9ZbaInJFfbilcn3YV7VWw5hvee2VlpU1F3211ad9WxZP+xugu7u7oKura5HWP9Ox7dWRAy803mx/oi0ml4TinsIb3EbaqttC7S/vOhlo3HxHPzB5C/ReYBvofL9uKLjj3fPBrbt/73rz01+7tu0ZDO7c9a995bKI/+qL2u/3FwcCgRyt/zf9nG8uPmZQPwAAAABJRU5ErkJggg==</icon>
  </XMLSerialisableRootElement>
  <XMLSerialisableRootElement name="cfDNA-GenWkf3lp" geneiousVersion="9.1.5" uniqueId="2bab90da-e551-4742-88d0-91102c92ec5d" revisionNumber="43" description="">
    <workflowElement id="com.biomatters.plugins.alignment.AssemblyOperation_Reference" exposeNoOptions="true" exposeAllOptions="false" showButtonForExposedGroup="false" groupNameForExposedOptions="" type="com.biomatters.plugins.workflows.DocumentOperationWorkflowElement">
      <Options>
        <option name="assemblerId">Geneious.reference</option>
        <option name="assemblerVersion">9.1.5</option>
        <option name="assemblyNamePrefixOrFolder">&lt;font color='red'&gt;No Documents&lt;/font&gt; assembled to none </option>
        <childOption name="data">
          <option name="reassemble">false</option>
          <option name="useReferenceSequence">true</option>
          <option name="referenceSequenceName">inMemoryDocument__|urn:local:AssemblyOptions:automaticRefSeq|Automatic___Automatically choose the most likely reference sequence from the selected documents</option>
          <option name="customComponent1" />
          <option name="customComponent2" />
          <option name="customComponent3" />
          <option name="groupAssemblies">false</option>
          <option name="namePart">0</option>
          <option name="nameSeparator" extra="">- (Hyphen)</option>
          <option name="customComponent4" />
          <option name="assembleListsSeparately">false</option>
        </childOption>
        <childOption name="method">
          <childOption name="algorithm">
            <option name="deNovoAssembly">dummy</option>
            <option name="customComponent1" />
            <option name="referenceAssembly">Geneious.reference</option>
            <option name="customComponent2" />
          </childOption>
          <childOption name="bowtie2">
            <option name="type">global</option>
            <option name="preset">true</option>
            <option name="sensitivity">sensitive</option>
            <childOption name="normal">
              <option name="packRef">false</option>
              <option name="commandLine" />
              <option name="customComponent1" />
            </childOption>
            <childOption name="algorithmOptions">
              <option name="multiThreading">true</option>
              <option name="misMatchSeed">0</option>
              <option name="seedLength">22</option>
              <option name="minInsertMatch">0</option>
              <option name="maxInsertMatch">800</option>
            </childOption>
            <childOption name="reporting">
              <option name="reporting">best</option>
              <option name="reportUpTo">5</option>
            </childOption>
          </childOption>
          <childOption name="tophat">
            <option name="bowtieVersion">V2</option>
            <option name="minIntronSize">70</option>
            <option name="maxIntronSize">500000</option>
            <option name="useIndexFile">false</option>
            <option name="indexFile" extra="" />
            <option name="bowtie2preset">veryfast</option>
            <option name="usePreset">true</option>
            <option name="packRef">false</option>
            <option name="createAnnotations">true</option>
            <option name="libraryType">fr-unstranded</option>
            <option name="mateStdDev">20</option>
            <option name="cpuCount">2</option>
            <option name="minIsoform">0.15</option>
            <option name="minAnchorSize">8</option>
            <option name="maxSpliceMismatches">0</option>
            <option name="maxAligns">40</option>
            <option name="segmentLength">1073741823</option>
            <option name="readMismatch">2</option>
            <option name="readGap">2</option>
            <option name="readDist">2</option>
            <option name="test">false</option>
            <option name="readRealignDist">0</option>
            <option name="extraCommands" />
            <option name="customComponent1" />
          </childOption>
          <childOption name="bowtie">
            <childOption name="normal">
              <option name="packRef">false</option>
              <option name="commandLine" />
              <option name="customComponent1" />
            </childOption>
            <childOption name="algorithmOptions">
              <option name="multiThreading">true</option>
              <option name="misMatchSeed">2</option>
              <option name="seedLength">28</option>
              <option name="minInsertMatch">0</option>
              <option name="maxInsertMatch">800</option>
            </childOption>
            <childOption name="reporting">
              <option name="reporting">best</option>
              <option name="reportUpTo">5</option>
            </childOption>
          </childOption>
          <childOption name="Geneious.reference">
            <option name="sensitivity">custom</option>
            <option name="customComponent1" />
            <option name="findStructuralVariants">false</option>
            <option name="customComponent2" />
            <option name="findDeletions">false</option>
            <option name="maximumDeletionSize">1000</option>
            <option name="fineTune">fineTuningNone</option>
            <option name="customComponent3" />
            <option name="customComponent4" />
            <option name="expansionWordLength">24</option>
            <option name="indexWordLength">14</option>
            <option name="filterRepeatsReference">true</option>
            <option name="filterRepeatsSizeReference">8</option>
            <option name="allowGaps">true</option>
            <option name="maxGapsPerRead">30</option>
            <option name="maxGapSize">50</option>
            <option name="maxMismatches">6</option>
            <option name="maxAmbiguity">4</option>
            <option name="applyMinOverlap">false</option>
            <option name="minOverlap">25</option>
            <option name="applyMinOverlapPercentageIdentical">false</option>
            <option name="minOverlapPercentageIdentical">80</option>
            <option name="doMoreThoroughSearching">false</option>
            <option name="multipleBestMatches">mapRandomly</option>
            <option name="applyMinimumMappingQuality">false</option>
            <option name="minimumMappingQuality">30</option>
            <option name="accuratelyMapReadsWithErrorsToRepeatRegions">false</option>
            <option name="trimPairedOverhangs">true</option>
            <option name="minimumJunctionSupport">2</option>
            <option name="reanalyzeSequencesThreshold">16</option>
            <option name="onlyUsePairedHitsDeNovo">false</option>
            <option name="onlyMapPairedHitsReference">false</option>
            <option name="onlyMapPairedHitsReferenceCombobox">mapNearby</option>
          </childOption>
          <childOption name="GeneiousRNA.reference">
            <option name="sensitivity">medium</option>
            <option name="customComponent1" />
            <option name="RNASeqMethod">spanAnnotations</option>
            <option name="intronType">mRNA</option>
            <option name="maximumNovelIntronSize">500000</option>
            <option name="customComponent2" />
            <option name="fineTune">iterate_5</option>
            <option name="customComponent3" />
            <option name="expansionWordLength">14</option>
            <option name="indexWordLength">12</option>
            <option name="filterRepeatsReference">true</option>
            <option name="filterRepeatsSizeReference">20</option>
            <option name="allowGaps">true</option>
            <option name="maxGapsPerRead">15</option>
            <option name="maxGapSize">50</option>
            <option name="maxMismatches">30</option>
            <option name="maxAmbiguity">4</option>
            <option name="applyMinOverlap">false</option>
            <option name="minOverlap">25</option>
            <option name="applyMinOverlapPercentageIdentical">false</option>
            <option name="minOverlapPercentageIdentical">80</option>
            <option name="doMoreThoroughSearching">false</option>
            <option name="multipleBestMatches">mapRandomly</option>
            <option name="applyMinimumMappingQuality">false</option>
            <option name="minimumMappingQuality">30</option>
            <option name="accuratelyMapReadsWithErrorsToRepeatRegions">true</option>
            <option name="trimPairedOverhangs">true</option>
            <option name="minimumJunctionSupport">2</option>
            <option name="reanalyzeSequencesThreshold">8</option>
            <option name="onlyUsePairedHitsDeNovo">false</option>
            <option name="onlyMapPairedHitsReference">false</option>
            <option name="onlyMapPairedHitsReferenceCombobox">mapNearby</option>
          </childOption>
          <childOption name="BBMap">
            <option name="sensitivity">normal</option>
            <option name="multipleBestMatches">random</option>
            <option name="kmer">13</option>
            <option name="maximumIndelSize">16000</option>
            <option name="usemodulo">false</option>
            <option name="pacBio">false</option>
            <option name="memoryToAllocate">28000</option>
            <option name="additionalOptions" />
            <option name="customComponent1" />
          </childOption>
        </childOption>
        <childOption name="trimOptions">
          <option name="method">useExistingTrims</option>
          <option name="trimOptionsButton">Options</option>
          <childOption name="trimOptions">
            <option name="action">annotate</option>
            <childOption name="vectorTrim">
              <option name="vectorScreening">false</option>
              <option name="minHit">16</option>
              <multiOption name="vectorDatabaseOption">
                <value>
                  <option name="vectorDatabaseOption">UniVec</option>
                </value>
              </multiOption>
            </childOption>
            <childOption name="primerTrim">
              <option name="primerScreening">false</option>
              <childOption name="primerTrim">
                <option name="primers" />
                <option name="allowMismatches">true</option>
                <option name="maxMismatches">5</option>
                <option name="minLength">5</option>
              </childOption>
            </childOption>
            <childOption name="errorProbability">
              <option name="errorProbability">false</option>
              <option name="errorLimit">0.001</option>
            </childOption>
            <childOption name="lowQualityTrim">
              <option name="lowQuality">false</option>
              <option name="lowQualityLimit">0</option>
            </childOption>
            <childOption name="ambiguityTrim">
              <option name="ambiguity">false</option>
              <option name="ambiguityLimit">2</option>
            </childOption>
            <childOption name="trimStart">
              <option name="startTrim">true</option>
              <option name="startTrimAtLeast">true</option>
              <option name="startTrimMinimum">16</option>
            </childOption>
            <childOption name="trimEnd">
              <option name="endTrim">true</option>
              <option name="endTrimAtLeast">true</option>
              <option name="endTrimMinimum">16</option>
            </childOption>
            <childOption name="maxLength">
              <option name="use">false</option>
              <option name="maxLength">1000</option>
            </childOption>
          </childOption>
        </childOption>
        <childOption name="results">
          <option name="nameDeNovo">{Reads Name} Assembly</option>
          <option name="addNameVariableDeNovo">...</option>
          <option name="nameReference">{Reads Name} assembled to {Reference Name}</option>
          <option name="addNameVariableReference">...</option>
          <option name="saveReport">false</option>
          <option name="customComponent1" />
          <option name="saveUnusedReads">false</option>
          <option name="customComponent2" />
          <option name="saveUsedReads">false</option>
          <option name="saveUsedReadsIncludeMates">false</option>
          <option name="customComponent3" />
          <option name="resultsInSubfolder">false</option>
          <option name="customComponent4" />
          <option name="generateContigs">true</option>
          <option name="limitGeneratedContigs">true</option>
          <option name="generatedContigsLimit">1000</option>
          <option name="customComponent5" />
          <option name="generateConsensusSequencesReference">false</option>
          <option name="consensusOptionsButtonReference">Options</option>
          <option name="customComponent6" />
          <option name="generateConsensusSequencesDeNovo">false</option>
          <option name="consensusOptionsButtonDeNovo">Options</option>
          <option name="customComponent7" />
          <childOption name="consensus">
            <option name="consensusSource">generateFromContig</option>
            <childOption name="consensusOptionsReference">
              <option name="thresholdPercent">weighted_60</option>
              <option name="customComponent1" />
              <option name="thresholdPercentNoQuality">75</option>
              <option name="noConsensusGaps">false</option>
              <option name="mapQuality">true</option>
              <option name="mapQualityMethod">mapSummed</option>
              <option name="noCoverageCharacterDeNovo">unknown</option>
              <option name="noCoverageCharacterReference">unknown</option>
              <option name="applyLowCoverageOrQualityCall">false</option>
              <option name="lowCoverageOrQualityCharacter">unknown</option>
              <option name="coverageOrQuality">coverage</option>
              <option name="qualityThreshold">20</option>
              <option name="coverageThreshold">2</option>
              <option name="splitAroundQuestionMarks">false</option>
              <option name="noConsensusEndGaps">true</option>
              <option name="trimToReference">false</option>
              <option name="ignoreReadsMappedToMultipleLocations">false</option>
              <option name="callWhenGapInBestStates" />
              <option name="howToStoreSequences">AskUser</option>
            </childOption>
            <childOption name="consensusOptionsDeNovo">
              <option name="thresholdPercent">weighted_60</option>
              <option name="customComponent1" />
              <option name="thresholdPercentNoQuality">75</option>
              <option name="noConsensusGaps">false</option>
              <option name="mapQuality">true</option>
              <option name="mapQualityMethod">mapSummed</option>
              <option name="noCoverageCharacterDeNovo">unknown</option>
              <option name="noCoverageCharacterReference">unknown</option>
              <option name="applyLowCoverageOrQualityCall">false</option>
              <option name="lowCoverageOrQualityCharacter">unknown</option>
              <option name="coverageOrQuality">coverage</option>
              <option name="qualityThreshold">20</option>
              <option name="coverageThreshold">2</option>
              <option name="splitAroundQuestionMarks">false</option>
              <option name="noConsensusEndGaps">true</option>
              <option name="trimToReference">false</option>
              <option name="ignoreReadsMappedToMultipleLocations">false</option>
              <option name="callWhenGapInBestStates" />
              <option name="howToStoreSequences">AskUser</option>
            </childOption>
          </childOption>
        </childOption>
      </Options>
      <optionToExpose optionName="data.referenceSequenceName" label="" />
    </workflowElement>
    <workflowElement id="Operation_com.biomatters.plugins.mutationFinder.MutationFinderAnnotationGenerator" exposeNoOptions="true" exposeAllOptions="false" showButtonForExposedGroup="false" groupNameForExposedOptions="" type="com.biomatters.plugins.workflows.DocumentOperationWorkflowElement">
      <Options>
        <option name="ignoreTrims">true</option>
        <option name="calculatePValues">false</option>
        <childOption name="findPolymorphisms">
          <option name="applyMinimumCoverage">true</option>
          <option name="minimumCoverage">30</option>
          <option name="applyMinimumFrequency">false</option>
          <option name="minimumFrequency">0.25</option>
          <option name="maximumPValueApply">true</option>
          <option name="customComponent1" />
          <option name="maximumPValue">2</option>
          <option name="customComponent2" />
          <option name="customComponent3" />
          <option name="standBiasMinimumValueApply">false</option>
          <option name="customComponent4" />
          <option name="standBiasMinimumValue">5</option>
          <option name="customComponent5" />
          <option name="threshold">65</option>
          <option name="customComponent6" />
          <option name="findWhere">everywhere</option>
          <option name="findInSelectedRegionOnly">false</option>
        </childOption>
        <childOption name="analyzeTranslations">
          <option name="analyzeTranslationEffects">false</option>
          <option name="defaultGeneticCode">universal</option>
        </childOption>
        <childOption name="advanced">
          <option name="snpsOnly">false</option>
          <option name="mergeAdjacentVariations">true</option>
          <option name="ignoreReferenceSequence">false</option>
          <option name="excludeDistantPairedReads">false</option>
          <option name="excludeDistantPairedReadsPercent">30</option>
          <option name="separateAnnotationsForEachVariation">true</option>
          <option name="recordSequenceNames">false</option>
          <option name="ignoreReadsMappedToMultipleLocations">false</option>
          <option name="isIgnoreAnnotationTypes">false</option>
          <option name="ignoreAnnotationTypes">Coverage - High</option>
          <option name="isOnlyInAnnotationTypes">true</option>
          <option name="onlyInAnnotationTypes">CDS</option>
          <option name="onlyFindInRange">2</option>
          <option name="qualifiersToCopy">gene, product, protein_id, locus_tag, note, gene_name,Chr</option>
        </childOption>
        <childOption name="pValue">
          <option name="defaultQuality">20</option>
          <option name="pValueMethod">pValueMethodApproximate</option>
          <option name="applyHomoPolymerQualityReductionPercentage">false</option>
          <option name="homoPolymerQualityReductionPercentage">30</option>
          <option name="customComponent1" />
        </childOption>
      </Options>
      <optionToExpose optionName="calculatePValues" label="" />
    </workflowElement>
    <icon>iVBORw0KGgoAAAANSUhEUgAAACAAAAAgCAYAAABzenr0AAAE7UlEQVR42tVXfWxTVRQ/7T7Z+HA6dUGMyxKBTcBMUYjDaHQmAn4kLCRmBKJiBv+g/jUi/mETlJho1MDW9vWDt3YZ29oMA8o0JGNDWVwCyQiZCoqCxHXAlo6PktmM9njOfe+177Wvbt3QxJP8cnvfu72/3z333HPPA/g/G9rAip/BHAE33I92WIISPIZOWEntUmyGMmqLEMEyOyKagMhyMQD5uBcKEpBgAZE9LOCCl6jfSPBT/1vq7ybUogce4rEzJ5ahkCYtFSQSrKL2ecKLhHXU30gk76nopX6YgCom6ZkDHfAseaYke/IA5KAX5qmrW6uu7mtCP2FARR+9OyEgwTgGqhA7lyD21GsiQoQG2ooHsyffC/OJvIrwBhEcpYmu6Vanx3iC/OYfiLdGEMfPIrrzlfdO+ETERBPcQ968C/1QLLYyU1wIt/MgDiIJ3iKcJsTFZMEViK0LEdsrFLhzFRKNXMP4T4iuHE3gYRKwgxZRR7/XCzFuWJQxOEVw2aGC/rBZJVcm+q4B8cJBxFAf4jkZcfBjxC9Xp5NPjCEeWpPcAiU2fiFcJfxMAlwiYM2CU0S6A+5TA+wQYUJMdOoDRIwj3p7AhA3tI48sI8KrmcgjIkYkGEnZsjjNL5MXnuZTZBTAbnHCo9R+qCpG/GYdYnQcDcYeCC43kvOYw8/oiS4nyL1zEH/rVLyY9MxrvFijAA4UJ2ygAUNioK9UcbvexgZ15JcUYo38rFfx1v55SSFMfmVA+a8xOLeTgAeMAhxQrh63YTHozOdoapORJDm3TM5eYeNt6NmUTq4J+EcPOGAZKWtW9w8x/CNmNI6HVHLNWLi3KBP5KEEyjwEHPEnKgvQiJgZP3sIpLZWc+/vnKuRa0BrJj6mrL08/BQ6ooZdHEvvHkZ+NTU3eJ3ILZ1fONal5YFYCODjNyD0FmoDjBK9IRGbksxJw44JCzq0WH0zeWpa1gOxjQC9CkP+VJB9qosRUowkYFvcC1wxUR5jfA25YIVRO5xRkMs4PTM7xEI8h9r5O5BZNxD7iqMxc3fAxlMA+ZR6YTjxo9v12/cVkJw8/Yn4Dchp2wVPUdhgyYeRPnLlRDB3dkPSAE/bwFpjd//lcNNCALWrBMSr+wIF17dzM+TljdizWx8BWKnIWpgtQ7v9VhCYD+cTozMmj1xH739bIwyL7SbCGq6x0AVSzkftfoQEX7wj5pW5yfV3yQnLCD6J+ZC9LkJcugItOTo9a2RU6bj7xcI9SB/DpEEc0ngT3+TkHLi9AIY8SToqtVYraIvMTkOqBlrvTPcB9fm5eF5rhMpF+RfNuEmefC9yM57/53rnozluNTusXiRjQizCSj6p5IpZCGFOfD6un6CNRWXF5xzGWidxms1lPBRoWhOTHl0Y98+vpzNKFYUmKGD6WQm7pR5elF50W+viwHNGBMqjVTqQ7aY469ORVR+TiMpTLC5E4aBnmVbAsy4Xa7/MHNj53vbXyndvekhNxd+6YYYVu61jcWzQQ9ZbaInJFfbilcn3YV7VWw5hvee2VlpU1F3211ad9WxZP+xugu7u7oKura5HWP9Ox7dWRAy803mx/oi0ml4TinsIb3EbaqttC7S/vOhlo3HxHPzB5C/ReYBvofL9uKLjj3fPBrbt/73rz01+7tu0ZDO7c9a995bKI/+qL2u/3FwcCgRyt/zf9nG8uPmZQPwAAAABJRU5ErkJggg==</icon>
  </XMLSerialisableRootElement>
</geneiousWorkflows>
